# Supplementary material for: Sex-Related Outcome After Sutureless Aortic Valve Replacement With Perceval Plus: Results From a Global Registry and Meta-Regression
Source: Interdiscip Cardiovasc Thorac Surg. 2026 Jun 3;41(6):ivag170. doi: 10.1093/icvts/ivag170 (PMC13278764; doi:10.1093/icvts/ivag170)
Supplement: ivag170_Supplementary_Data [file ivag170_supplementary_data.zip]

Archive with 3 entries (3 files):
- Supplementary files - Appendix 2,3,4,5 (1).pdf
- Supplementary file - Appendix 1.pdf
- Supplementary file - Appendix 6, 7, 8 (Statistics).docx
